# Supplementary material for: Identification of the evolutionarily conserved nuclear envelope proteins Lem2 and MicLem2 in Tetrahymena thermophila
Source: Gene X. 2019 Jan 22;1:100006. doi: 10.1016/j.gene.2019.100006 (PMC7285967; doi:10.1016/j.gene.2019.100006)
Supplement: Supplemental data 2 — Amino acid sequences of the MSC domain of Lem2-related proteins to generate the phylogenic tree in Fig. 1C. [file mmc5.txt]

>Homo_sapiens_LEM2(NP_851853)
MLGLLLVFLGILWVKMFLAISSSAKFEAALTWILLIFFWCLAFLWGLLILWRKLEEEEQA
MYEMVKKIIDVVQDHYVVGILHVRDSLIPPQRMKRVWDRAVEFLANESRIQR
>Mus_musculus_LEM2(NP_666187)
MLGLLLGFLAILWVKMFLAISPSSRFKAALTWILLIFFWCLAFLWGLLILWRKLEEEEQA
MYEMVKKIIDVVQDHYVVGILHVRDSLIPPQRMKRVWDRAVEFLANESRIQR
>Gallus_gallus_LEM2(XP_418032)
MLVLLLIFLGILMVKMYLSIGSPQKFEAALSWILFLFFWCLVTLWGILIFWRKMEEEEQA
MYDMVKKIIAVVQDHYKVGILHVRDSLIPPQKMKRVWNRAVEFLANESRIQH
>Chrysemys_picta_Lem2(XP_008172695)
MLVLLVIFLGILWAKMYLAINSPEKFEAALQWILFIFFWSLIVLWGILLLWRKMEEEEQA
MYEMVKKIIDAVQDHYKVGILHVRDTLIPPQKMKRIWNRAVDFLANESRIQH
>Ciona_intestinalis(XP_002120220)
MTVVFFIILGLLYITMILSKANEGDFMEALKLIKTMVVLAMIIIWLSIIYARKLNEEKQL
MFDLVEKILDVLKKHYELPILHARDMIIQPQRMSGAWDKAVHFLSSESRIRS
>Homo_sapiens_MAN1(NP_055134)
MACLFFLILGLTYLGMRLAQEYEGIFNTSLQWILLLLCLGVVMVCVVLRYWTKEEEETRQ
MYDMVVKIIDVLRSHNEMPIPHVRDSLIQPHKMKKVWDRAVDFLANESRVRS
>Mus_musculus_MAN1(Q9WU40)
MACLFFLILGLTYLGMRLAQEYEDVFNTSLLWIFLLLCLGVVLVCVALRYWTKEEEETRQ
MYDMVVKIIDVLRSHNEMPLPHVRDSLIQPQKMKKVWDRAVDFLANESRVRS
>Gallus_gallus_Man1(XP_416073)
MACLFFLILGFTYLRMKLAQEYESVFNTALQWILSIPLLGVAIVWGVLHYWAKEEEETRQ
MYDMVVKIIDVLRSHSEMPILHVHDSLIPAQKMRKVWSRAVDFLANESRVRS
>Chrysemys_picta_Man1(XP_008169690)
MACLFFLILGLMYVRMRLAQEYEKVLNTALQWIMSILLLGIGMVWGVLHYWTKEEEETRQ
MYDMVVKIIDALRSHNEMPIPHVCDSLIPPQKMKKVWNRAVDFLANESRVRS
>Xenopus_laevis_XMAN1(BAC66442)
MACLFFLLLGLTYLRMKLSKEYENEFNNTLAWILSILLVGVGVLFGVWRYWAKEEEETKQ
MYDMVVKIIDVLKSHNETPIPHVRDSLILPQKMKKVWDRAVEFLDNESRVRC
>Xenopus_laevis_Smad1(AAN75632)
MACLFFLLLGLTYLRMKLSKEYENEFNNTLAWILSILLVGVGVLFGVWRYWAKEEEETKQ
MYDMVVKIIDVLKSHNETPIPHVRDSLILPQKMKKVWDRAVEFLDNESRVRS
>Callorhinchus_milii_Man1(XP_007903133)
MACLFFLILGLTYIRMHLAKNHDERFNRSLQWILFIFLVGVGIVWGVLRYWRKEETENRQ
MYDMVEKIIDVLRSHNELPIPHVRDSLMPPQKMKQVWERAVEFLDNESRIRS
>Danio_rerio_MAN1(NP_001038329)
MACLFFVLLGLMYLRMHLASAYENLIETSLEWVMLLILAGIGVVVGLVYYWRKEEEETRH
MYDMVERIIDVLRSHNELPIPHVRDSLVQPQRMKKVWDRAVSFLSNESRIRS
>Hydra_vulgaris(XP_002168667)
MACILLFLVGLYWYNEDLITLRREDFPQLAEGCLFIILITIIFGMAIYFYWSAEDKETRQ
VLYFVHRIVEVVRKHDTLPIPHVRDMLIPLEEMAKTWQKAVEFLSSDSRIRI
>Callorhinchus_milii_Lem2(XP_007892493)
MCLLALVLLGLVCVKTYLAESNAHKFDVALQWIILIFLLVLGVLWILLLFSKKVKEQQDA
VYEMVNKIIGVIHAHNRIPIPHVRDTLIPPEHMKKVWQKAVKFLENESRIRT
>Caenorhabditis_elegans(NP_496944)
MILILFVVLGIAYALTVLKAAGRDSLNFFYNYAIVVSLGIFVVLGAGIYFKEAKEQEEAK
LYELIERITELIRESSIVSQPHVRDVLFPPAAELARWEQAVKFIDNESRVAW
>Capsaspora_owczarzaki(XP_004364881)
MCLLLSVMVVVSHHQQEAQRETDAQFTTAWNFVCWLPLLLVLFFTLAVSYKSVKQNEQDA
LNTMVLAIMTLLREQAIVSVSHLRDEIIDVSRLAARWDEACKIVRRDSRVAL
>Dictyostelium_discoideum(XP_629358)
MIGLLIVLAQFFYHYNILRDFSKDQAIESFDTIILHFIGIFVIGFLGFKLKKNKQEELLA
IEHNCKKSLKILQQRTQISELILKDEVMGSNKSNLIWEKTLEKISSNVRVLN
>Cavenderia_fasciculata(XP_004363147)
MFITLFIVFGFYYNFSVLRVIKKADISDSFKVLTLPIIISLVASYVFYRYQKRKQQELLI
VDECYNDLIRILQNRATISEILLKDDIIGEDKALKIWDMVLEKAYNNIRIFK
>Acytostelium_subglobosum(XP_012758131)
MIVLLGVMLNFFYSFGVLREIKVDAVEKAYTKLILQILIGLFGAYVLYSYAQRKKEDALK
TEHMFKQLLGIIQQQSRISEIILQEEVIGTDHTLRLWEHALEKVLSSNKVLL
>Heterostelium_album(EFA80550)
MALLLFILARFYYRFNVLRDIKNELVRTAYAKLILPVLIGVFTVYVLYRYQIKRQEESII
VDNIANEIVRLLKLQSQLSEIMLKEEIIGEDNTLRLWDLAKEKVVSSNKILR
>Schizosaccharomyces_pombe_Lem2(NP_593673)
MGVVAAIFLALLREKMVLRSLGLEMFEDLFKASLKVFLFGILALSGVIFKFRTRSIVAKY
LPSASRFCVESLKRQKAIPLIEMHDILFHGNTARTLWEAIVERVEQVGSVRE
>Schizosaccharomyces_pombe_Man1(NP_594910)
MLVLLVVFVGFWHQEVIIGKVGLKDFKVYLKTTLYLLIGILAAITGTVVWYAKKHVVKHG
VSVCVSHCIAKLQKTKLVEVVQLRSDCFVSGIQLEIWEKVVSVLEGMVSVKL
>Eremothecium_gossypii(NP_985160)
MLIVVPILFGLWYREQLLRTMNEDEFRDIWQQVVTLIFWGSLIVVVIMQVLQHRFKQQGM
VEDLNSQVIEKLQQAAQLSTVQLRDVLLSDVYKNHLWNKVVHKLENNTNVKE
>Candida_glabrata(XP_446683)
MLIAIIINLAVWYREQLLRIISEEQFNELWSSVIRKIILIVLGFIISIAVIKTYFEQKKK
IANYTNEVIELLKDKKAISSVHLRDYILDGKTKNKLWEEILKKLNQNTNIKQ
>Saccharomyces_cerevisiae_Heh2p(NP_010746)
MSIICPILFGLWYREQYLKKESQREFNDHWKNVLGGSLFITLGVLFLIKKLDNYVQGEQI
IEKLVKEAIDKLKDVKKLTTVQLRATLLSDIEQNNLWAQTKEKIMQSENIEE
>Saccharomyces_cerevisiae_Src1p(DAA09865)
MFIVIPLLFGLWYREQFLRAIRDDEFEDLWIQVIQRPIWLMFLLIVISKVLKNYYRKKAR
IEELVTQTMEKLKFQKILSIVQLRDIFLSDIYKNQLWSEVVKYLENNSNIKI
>Cyanidioschyzon_merolae(XP_005537895)
MRVLVALCLLLWFAVRLLGEVRSSKWKAAFRRALLGSLIWLGSITAVTLMLRRKRLRQRQ
IRSLQQAVHGRLQEQKRLIDVHLRDELLGDIDRQRLWEGVSARARTDSRLQE
>Galdieria_sulphuraria(EME27139)
MILAVSIFFAFTYYSPILRKLEEIRFNRAFTEAFLITMSILIGISRLYFWFRLRRWIDKQ
VKTVTEEVYRQLTASSQVVVTRLRDDLLHDQWKDVIWRKVVERVDSDSRVQV
>Klebsormidium_nitens(GAQ87803)
MALGMVVALAISYLQAFACQRTADIFSLAVQRAGWKPLALLLLSILGALYRRQQQALVKA
AETLYEKICAELEDAAQKIATHFRDSLLKPRRGGALWKEVDRLAREDTRVLF
>Oryza_sativa(XP_015627899)
MSIAAAAAAACSLLNRRICDLSQDGAKVAKIKVLIMSVTAFGVLFSALLWIYKRQALSKR
AEQIYAQVCEVLEDNAIVVTSWLRDHLLVPQRNAFLWKKVEELILEDSRIDG
>Arabidopsis_thaliana(NP_199468)
MLVACAVAFTCNFLSKKVCELDESAYNFLKGKAVILIISSSCAMLVGSAMIQRKQCFSRR
VEELYDQVCDFLEENAVVIASWLRDYLLLPRRDPLLWTKVEELIKEDSRIDS
>Tetrahymena_thermophila_Lem2(XP_001007953)
MVFVFFVMVSLDYVASQIQYLEELQQRLADKKAVQKSIAISSLTLVSLIILKKHFKKIRI
ANEIYEELAHQIQETSDINVSYYKEGIVNRFFNEDVWILVDRKRVNEQKINI
>Tetrahymena_thermophila_MicLem2(XP_001011171)
MHIVMFILFCIFFLQNNLQYSKDLLFYDTLTKVKIAVLCIFFLIFLLYQVIVNENKIQQQ
NNSLQQDLNKSIKDNQQQQGGQVSQRFASPQNEQSFSQRYSQQQNQQQQIKS
