# Supplementary material for: Identification of the evolutionarily conserved nuclear envelope proteins Lem2 and MicLem2 in Tetrahymena thermophila
Source: Gene X. 2019 Jan 22;1:100006. doi: 10.1016/j.gene.2019.100006 (PMC7285967; doi:10.1016/j.gene.2019.100006)
Supplement: Supplementary file 6 — Supplementary material [file mmc6.zip]

Archive with 1 entries (1 files):
- Phylogenetic_tree_Newick.tre
