# Supplementary material for: Identification of the evolutionarily conserved nuclear envelope proteins Lem2 and MicLem2 in Tetrahymena thermophila
Source: Gene X. 2019 Jan 22;1:100006. doi: 10.1016/j.gene.2019.100006 (PMC7285967; doi:10.1016/j.gene.2019.100006)
Supplement: Supplementary file 6 — Supplementary material [file mmc6.zip › Phylogenetic_tree_Newick.tre]

(((Galdieria_sulphuraria_EME27139:0.95497734478059081997,(((((Dictyosterium_discoideum_XP_629358:1.35797231725865952257,Cavenderia_fasciculata_XP_004363147:0.56379851925838109228)51:0.26272179263071421262,(Acytostelium_subglobosum_XP_012758131:0.68164853636663347292,Heterostelium_album_EFA80550:0.46240862887316613872)67:0.21530721376105849130)93:1.38469280530960325848,((Caenorhabditis_elegans_NP_496944:0.99802838964733220362,Capsaspora_owczarzaki_XP_004364881:1.70514074431962847633)45:0.59022756770548701066,(Callorhinchus_milii_XP_007892493:0.53205362221860375005,((Ciona_intestinalis_XP_002120220:0.90041050582657344847,((M_musculus_NP_666187:0.06057473940511549221,H_sapiens_NP_851853:0.00000103032398975227)100:0.13604795059568364213,(G_gallus_XP_418032:0.08497583113024070878,Chrysemys_picta_XP_008172695:0.12461662189105295051)52:0.05077386531491091121)94:0.44026528683948185083)47:0.08634621160809850815,((Hydra_vulgaris_XP_002168667:1.60494978442539393271,Danio_rerio_NP_001038329:0.24773167002098203660)20:0.04192518179723810773,(((Xenopus_laevis_BAC66442:0.00994751427225732017,X_laevis_AF115498:0.00000103032398975227)99:0.17946642112573193972,((Homo_sapiens_NP_055134:0.02378137483381207243,Mus_musculus_Q9WU40:0.05744597365364607910)94:0.10739496749268702402,(Chrysemys_picta_XP_008169690:0.08985300092078171708,Gallus_gallus_XM_416073:0.12683541809326392968)48:0.02943061375987882089)38:0.06728384619007463097)53:0.10232711166467164943,Callorhinchus_milii_XP_007903133:0.14388905797498413586)30:0.07242937405066204870)50:0.27716541016527584951)14:0.13478213409360517705)58:0.58325227441172855514)67:0.99455027905520698717)26:0.38519889993425943109,((Schizosaccharomyces_pombe_MAN1_NP_594910:1.66698703185620566991,S_pombe_LEM2_NP_593673:1.58779326624655858780)84:1.04539326432547552415,(Eremothecium_gossypii_NP_985160:0.27019824526523056329,((Saccharomyces_cerevisiae_Heh2p_NP_010746:1.14387814381181196488,Candida_glabrata_XP_446683:1.00345910700115492631)30:0.11253700778196268351,S_cerevisiae_Src1p_DAA09865:0.54868657825224753655)37:0.22580987474190292175)52:0.65601989441796870750)41:0.36904745446490078153)17:0.35562751464559200221,Cyanidioschyzon_merolae_BAM81677:1.60983772628195587195)14:0.45291162791868810888)21:0.69919469395926525657,(Tetrahymena_thermophila_XP_001011171:3.75584298221175139076,T_thermophila_XP_001007953:2.42611529050127705531)25:0.63733280385906965204)59:0.50182648150092412642,(Arabidopsis_thaliana_NP_199468:0.57167203006484090810,Oryza_sativa_XP_015627899:0.63479041035219252453)97:0.66264713792928053859,Klebsormidium_nitens_GAQ87803:1.36914145573108170240);
